# Supplementary material for: Structural basis for transcription initiation by bacterial ECF σ factors
Source: Nat Commun. 2019 Mar 11;10:1153. doi: 10.1038/s41467-019-09096-y (PMC6411747; doi:10.1038/s41467-019-09096-y)
Supplement: Supplementary file 4 — Supplementary Data 1 [file 41467_2019_9096_MOESM4_ESM.xlsx]

## Sheet: 工作表1
Supplementary Data1. The primer sequences used in the study
REAGENT or RESOURCE	Forward primer ( 5' to 3' )	Reverse primer ( 5' to 3' )
pTolo-EX5-MtbsH	GAAAACCTGTATTTTCAGGGCGCCATGGCCGACATCGATGGTGTAA	AGTGGTGGTGGTGGTGGTGCTCGAGATCATGACGACACCCCCTC
pTolo-EX5-MtbsH-R46A	AGCTGTACGGCGGTGCGCTGGCGATGACGCGC	GCCAGCGCACCGCCGTACAGCTGGTCCAACAG
pTolo-EX5-MtbsH-R49A	GCGGTGCGCTGCGGATGACGGCCAATCCGGCCG	GCCGTCATCCGCAGCGCACCGCCGTACAGCTG
pTolo-EX5-MtbsH-F72A	CCTATGCGGGATTTCGTTCGGCCCGGCACGGT	GCCGAACGAAATCCCGCATAGGCCTTCACCAT
pTolo-EX5-MtbsH-T76A	TTCGTTCGTTCCGGCACGGTGCCAATCTCAA	CACCGTGCCGGAACGAACGAAATCCCGCATA
pTolo-EX5-MtbsH-N77A	GTTCGTTCCGGCACGGTACCGCTCTCAAGGCC	GCGGTACCGTGCCGGAACGAACGAAATCCCGC
pTolo-EX5-MtbsH-K79A	TCCGGCACGGTACCAATCTCGCGGCCTGGCTC	GCGAGATTGGTACCGTGCCGGAACGAACGAAA
pTolo-EX5-MtbsH-W81A	CACGGTACCAATCTCAAGGCCGCGCTCTACCGG	GCGGCCTTGAGATTGGTACCGTGCCGGAACGAAC
pTolo-EX5-MtbsH-Y83A	ACCAATCTCAAGGCCTGGCTCGCCCGGATACTG	GCGAGCCAGGCCTTGAGATTGGTACCGTGCCGGA
pTolo-EX5-MtbsH-R84A	ATCTCAAGGCCTGGCTCTACGCGATACTGACC	GCGTAGAGCCAGGCCTTGAGATTGGTACCGTG
pTolo-EX5-MtbsH-R84W	ATCTCAAGGCCTGGCTCTACTGGATACTGACCA	CCAGTAGAGCCAGGCCTTGAGATTGGTACCGTG
pTolo-EX5-MtbsH-I85A	CTCAAGGCCTGGCTCTACCGGGCACTGACCAAC	GCCCGGTAGAGCCAGGCCTTGAGATTGGTACCG
pTolo-EX5-MtbsH-I85G	CTCAAGGCCTGGCTCTACCGGGGACTGACCAAC	CCCCGGTAGAGCCAGGCCTTGAGATTGGTACCG
pTolo-EX5-MtbsH-I85W	CTCAAGGCCTGGCTCTACCGGTGGCTGACCAACA	CCACCGGTAGAGCCAGGCCTTGAGATTGGTACCG
pTolo-EX5-MtbsH-I85W/R84W	ATCTCAAGGCCTGGCTCTACTGGTGGCTGACCAACACC	CCACCAGTAGAGCCAGGCCTTGAGATTGGTACCGTG
pTolo-EX5-MtbsH-N88A	GGCTCTACCGGATACTGACCGCCACCTACATC	GCGGTCAGTATCCGGTAGAGCCAGGCCTTGAG
pTolo-EX5-MtbsH-I91A	GGATACTGACCAACACCTACGCCAACAGCTAT	GCGTAGGTGTTGGTCAGTATCCGGTAGAGCCA
pTolo-EX5-MtbsH-N92A	TACTGACCAACACCTACATCGCCAGCTATCGCA	GCGATGTAGGTGTTGGTCAGTATCCGGTAGAG
pTolo-EX5-MtbsH-K96A	CCTACATCAACAGCTATCGCGCGAAACAGCGG	GCGCGATAGCTGTTGATGTAGGTGTTGGTCAG
pTolo-EX5-MtbsH-R99A	ACAGCTATCGCAAGAAACAGGCGCAACCGGCG	GCCTGTTTCTTGCGATAGCTGTTGATGTAGGT
pTolo-EX5-MtbsH-Y166A	CCGATGTCGAAGGTTTCCCCGCCAAGGAGATC	GCGGGGAAACCTTCGACATCGGCGTAGTAGAC
pTolo-EX5-MtbsH-K167A	ATGTCGAAGGTTTCCCCTACGCGGAGATCGCC	GCGTAGGGGAAACCTTCGACATCGGCGTAGTA
pTolo-EX5-MtbsH-T179A	TCATGGATACTCCGATCGGCGCCGTGATGTCG	GCGCCGATCGGAGTATCCATGATCTCGGCGAT
pTolo-EX5-MtbsH-M181A	ATACTCCGATCGGCACCGTGGCGTCGAGGCTT	GCCACGGTGCCGATCGGAGTATCCATGATCTC
pTolo-EX5-MtbsH-S182A	CTCCGATCGGCACCGTGATGGCGAGGCTTCATCGC	GCCATCACGGTGCCGATCGGAGTATCCATGATCTC
pTolo-EX5-MtbsH-R183A	CGATCGGCACCGTGATGTCGGCGCTTCATCGC	GCCGACATCACGGTGCCGATCGGAGTATCCAT
pTolo-EX5-MtbsH-H185A	GCACCGTGATGTCGAGGCTTGCTCGCGGCCGA	GCAAGCCTCGACATCACGGTGCCGATCGGAGT
pTolo-EX5-MtbsH-R186A	CCGTGATGTCGAGGCTTCATGCCGGCCGACGT	GCATGAAGCCTCGACATCACGGTGCCGATCGG
pTolo-EX5-MtbsH-R188A	TGTCGAGGCTTCATCGCGGCGCACGTCAGTTG	GCGCCGCGATGAAGCCTCGACATCACGGTGCC
pTolo-EX5-MtbsH2(1-100)	GAAAACCTGTATTTTCAGGGCGCCATGGCCGACATCGATGGTGTAA	AGTGGTGGTGGTGGTGGTGCTCGAGATCATTGCCGCTGTTTCTTGCGAT
pTolo-EX5-MtbsH4(139-216)	GAAAACCTGTATTTTCAGGGCGCCATGGCTACCGAGATCAAAGAGGCGCT	AGTGGTGGTGGTGGTGGTGCTCGAGATCATGACGACACCCCCTC
pACYCduet-Mtb-rpoA-rpoZ	GGAATTCCATATGAGTATCTCGCAGTCCGAC	GGGGTACCCTACTCGCCCTCGGTGTG
pETduet-Mtb-rpoB(R282A)-rpoC	TGGACATCTACCGCAAGCTGGCTCCGGGCGAGC	GCCAGCTTGCGGTAGATGTCCAACAGCGCCTC
pETduet-Mtb-rpoB(E285A)-rpoC	ACCGCAAGCTGCGTCCGGGCGCGCCCCCGACCA	GCGCCCGGACGCAGCTTGCGGTAGATGTCCA
pEASY-Blunt-pClpB-spacer15	CAGACTCAACATTCGGCGTTGAACAA	AATGTTGAGTCTGTTCCGCTCAATT
pEASY-Blunt-pClpB-spacer16	GACTCAACATTGACGCGTTGAACAAC	CGTCAATGTTGAGTCTGTTCCGCTC
pEASY-Blunt-pClpB-spacer17	TAAAATTGAGCGGAACAGAC	AAATAAAAAGGCCTGCGATTACCAGCAGGCCCGGGTTAAACGAGTCCACGA
pEASY-Blunt-PClpB-spacer18	GACTCAACATTGACGAGCGTTGAACA	TCGTCAATGTTGAGTCTGTTCCGCTC
pEASY-Blunt-pClpB-spacer19	GACTCAACATTGACGATGCGTTGAACA	TACGTCAATGTTGAGTCTGTTCCGCTC
pARTaq-N25-100-TR2-spacer15	ATTTGCTTTCAGGAAATTTTCTGTATAAT	TTTCCTGAAAGCAAATAAATTTTTTATG
pARTaq-N25-100-TR2-spacer16	ATTTGCTTTCAGGAAAATTTTCTGTATAAT	ATTTTCCTGAAAGCAAATAAATTTTTTATG
pARTaq-N25-100-TR2-spacer18	ATTTGCTTTCAGGAAAATTGTTTCTGTATAAT	CAATTTTCCTGAAAGCAAATAAATTTTTTATG
pARTaq-N25-100-TR2-spacer19	ATTTGCTTTCAGGAAAATTGGTTTCTGTATAAT	CCAATTTTCCTGAAAGCAAATAAATTTTTTATG
pEASY-Blunt-pRv2466c	TTAACCGGGTCGGCGGGAAC	AAATAAAAAGGCCTGCGATTACCAGCAGGCCCTCGAGCATGGCGCGGTCCT
pEASY-Blunt-pClpB(-5A)	AGCTGCCCTTTAAAATTGAGCGGAACAGACTCAACATTGACGGCGTTGAAAAACCCGACA	TTTCAACGCCGTCAATGTTGAGTCTGTTCC
pEASY-Blunt-pClpB(-5T)	AGCTGCCCTTTAAAATTGAGCGGAACAGACTCAACATTGACGGCGTTGAATAACCCGACA	ATTCAACGCCGTCAATGTTGAGTCTGTTCC
pEASY-Blunt-pClpB(-5G)	AGCTGCCCTTTAAAATTGAGCGGAACAGACTCAACATTGACGGCGTTGAAGAACCCGACA	CTTCAACGCCGTCAATGTTGAGTCTGTTCC
pEASY-Blunt-pClpB(-9A)	AGCTGCCCTTTAAAATTGAGCGGAACAGACTCAACATTGACGGCGTAGAACAACCCGACA	TACGCCGTCAATGTTGAGTCTGTTCCGCTC
pEASY-Blunt-pClpB(-9G)	AGCTGCCCTTTAAAATTGAGCGGAACAGACTCAACATTGACGGCGTGGAACAACCCGACA	CACGCCGTCAATGTTGAGTCTGTTCCGCTC
pEASY-Blunt-pClpB(-9C)	AGCTGCCCTTTAAAATTGAGCGGAACAGACTCAACATTGACGGCGTCGAACAACCCGACA	GACGCCGTCAATGTTGAGTCTGTTCCGCTC
pEASY-Blunt-pClpB(-10A)	AGCTGCCCTTTAAAATTGAGCGGAACAGACTCAACATTGACGGCGATGAACAACCCGACA	TCGCCGTCAATGTTGAGTCTGTTCCGCTC
pEASY-Blunt-pClpB(-10G)	AGCTGCCCTTTAAAATTGAGCGGAACAGACTCAACATTGACGGCGGTGAACAACCCGACA	CCGCCGTCAATGTTGAGTCTGTTCCGCTC
pEASY-Blunt-pClpB(-10C)	AGCTGCCCTTTAAAATTGAGCGGAACAGACTCAACATTGACGGCGCTGAACAACCCGACA	GCGCCGTCAATGTTGAGTCTGTTCCGCTC
pEASY-Blunt-pClpB(-11A)	AGCTGCCCTTTAAAATTGAGCGGAACAGACTCAACATTGACGGCATTGAACAACCCGACA	TGCCGTCAATGTTGAGTCTGTTCCGCTCAA
pEASY-Blunt-pClpB(-11T)	AGCTGCCCTTTAAAATTGAGCGGAACAGACTCAACATTGACGGCTTTGAACAACCCGACA	AGCCGTCAATGTTGAGTCTGTTCCGCTCAA
pEASY-Blunt-pClpB(-11C)	AGCTGCCCTTTAAAATTGAGCGGAACAGACTCAACATTGACGGCCTTGAACAACCCGACA	GGCCGTCAATGTTGAGTCTGTTCCGCTCAA
pEASY-Blunt-pClpB(-29G)	AGCTGCCCTTTAAAATTGAGCGGAACGGACTCAACAT	CGTTCCGCTCAATTTTAAAGGGCAGCTTCAATTC
pEASY-Blunt-pClpB(-29T)	AGCTGCCCTTTAAAATTGAGCGGAACTGACTCAACAT	AGTTCCGCTCAATTTTAAAGGGCAGCTTCAATTC
pEASY-Blunt-pClpB(-29C)	AGCTGCCCTTTAAAATTGAGCGGAACCGACTCAACAT	GGTTCCGCTCAATTTTAAAGGGCAGCTTCAATTC
pEASY-Blunt-pClpB(-30A)	AGCTGCCCTTTAAAATTGAGCGGAAAAGACTCAACAT	TTTCCGCTCAATTTTAAAGGGCAGCTTCAATTC
pEASY-Blunt-pClpB(-30T)	AGCTGCCCTTTAAAATTGAGCGGAATAGACTCAACAT	ATTCCGCTCAATTTTAAAGGGCAGCTTCAATTC
pEASY-Blunt-pClpB(-30G)	AGCTGCCCTTTAAAATTGAGCGGAAGAGACTCAACAT	CTTCCGCTCAATTTTAAAGGGCAGCTTCAATTC
pEASY-Blunt-pClpB(-31T)	AGCTGCCCTTTAAAATTGAGCGGATCAGACTCAACAT	ATCCGCTCAATTTTAAAGGGCAGCTTCAATTCG
pEASY-Blunt-pClpB(-31G)	AGCTGCCCTTTAAAATTGAGCGGAGCAGACTCAACAT	CTCCGCTCAATTTTAAAGGGCAGCTTCAATTCG
pEASY-Blunt-pClpB(-31C)	AGCTGCCCTTTAAAATTGAGCGGACCAGACTCAACAT	GTCCGCTCAATTTTAAAGGGCAGCTTCAATTCG
pEASY-Blunt-pClpB(-32T)	AGCTGCCCTTTAAAATTGAGCGGTACAGACTCAACAT	ACCGCTCAATTTTAAAGGGCAGCTTCAATTCG
pEASY-Blunt-pClpB(-32G)	AGCTGCCCTTTAAAATTGAGCGGGACAGACTCAACAT	CCCGCTCAATTTTAAAGGGCAGCTTCAATTCG
pEASY-Blunt-pClpB(-32C)	AGCTGCCCTTTAAAATTGAGCGGCACAGACTCAACAT	GCCGCTCAATTTTAAAGGGCAGCTTCAATTCG
pEASY-Blunt-pClpB(-33A)	AGCTGCCCTTTAAAATTGAGCGAAACAGACTCAACAT	TCGCTCAATTTTAAAGGGCAGCTTCAATTCG
pEASY-Blunt-pClpB(-33T)	AGCTGCCCTTTAAAATTGAGCGTAACAGACTCAACAT	ACGCTCAATTTTAAAGGGCAGCTTCAATTCG
pEASY-Blunt-pClpB(-33C)	AGCTGCCCTTTAAAATTGAGCGCAACAGACTCAACAT	GCGCTCAATTTTAAAGGGCAGCTTCAATTCG
pEASY-Blunt-pClpB(-34A)	AGCTGCCCTTTAAAATTGAGCAGAACAGACTCAACAT	TGCTCAATTTTAAAGGGCAGCTTCAATTCG
pEASY-Blunt-pClpB(-34T)	AGCTGCCCTTTAAAATTGAGCTGAACAGACTCAACAT	AGCTCAATTTTAAAGGGCAGCTTCAATTCG
pEASY-Blunt-pClpB(-34C)	AGCTGCCCTTTAAAATTGAGCCGAACAGACTCAACAT	GGCTCAATTTTAAAGGGCAGCTTCAATTCG
