# Supplementary material for: Structural basis for transcription initiation by bacterial ECF σ factors
Source: Nat Commun. 2019 Mar 11;10:1153. doi: 10.1038/s41467-019-09096-y (PMC6411747; doi:10.1038/s41467-019-09096-y)
Supplement: Supplementary file 6 — Source Data [file 41467_2019_9096_MOESM6_ESM.xlsx]

## Sheet: Figure 2B
Figure 2B
		* represents nonspecific transcripts
				replicate 1			replicate 2				replicate 3

## Sheet: Figure 2D
Figure 2D
			* represents nonspecific transcripts
						replicate 1			replicate 2			replicate 3

## Sheet: Figure 4C
Figure 4C
	* represents nonspecific transcripts
			replicate 1					replicate 2						replicate 3						replicate 4

## Sheet: Figure 4D
Figure 4D
* represents nonspecific transcripts
		replicate 1				replicate 2							replicate 3						replicate 1					replicate 2		replicate 3

## Sheet: Figure 4F
Figure 4F
			The N88A mutation was shown in Figure 5F
			* represents nonspecific transcripts
			replicate 1			replicate 2			replicate 3			replicate 4				1	2	3				replicate 1				replicate 2				replicate 3

## Sheet: Figure5F
Figure 5F
	The R95A mutation was shown in Figure 4F
	* represents nonspecific transcripts
replicate 1						replicate 2							replicate 3						1		2		3

## Sheet: Figure S2I
Figure S2I
	* represents nonspecific transcripts
			replicate 1				replicate 2				replicate 3				replicate 4

## Sheet: Figure S4E
Figure S4E
	* represent nonspecific transcripts
				replicate 1				replicate 2					replicate 3

## Sheet: Figure S5B
Figure S5B
	* represents nonspecific transcripts
